# Supplementary material for: Lanthanide(III) Ions and 5-Methylisophthalate Ligand Based Coordination Polymers: An Insight into Their Photoluminescence Emission and Chemosensing for Nitroaromatic Molecules
Source: Nanomaterials (Basel). 2022 Nov 11;12(22):3977. doi: 10.3390/nano12223977 (PMC9694308; doi:10.3390/nano12223977)
Supplement: Supplementary file 1 [file nanomaterials-12-03977-s001.zip]

Archive with 1 entries (1 files):
- nanomaterials-2002161-supplementary.pdf
